# Supplementary material for: Gene expression profiles and pathway enrichment analysis of human osteosarcoma cells exposed to sorafenib
Source: FEBS Open Bio. 2018 Apr 24;8(5):860–7. doi: 10.1002/2211-5463.12428 (PMC5929930; doi:10.1002/2211-5463.12428)
Supplement: Supplementary file 1 — Table S1. The list of all the 61 differentially expressed genes and their fold‐changes. [file FEB4-8-860-s001.xlsx]

## Sheet: 新建文本文档
ID	Gene.symbol	P.Value	logFC	Gene.title
205128	FOS	3.48e-06	-3.93	Fos proto-oncogene, AP-1 transcription factor subunit
109992	KLRC2	4.74e-06	-3.65	killer cell lectin like receptor C2
117895	SCG2	5.455e-05	-3.38	secretogranin II
208388	PTGS2	0.00016947	-3.13	prostaglandin-endoperoxide synthase 2
193986	STRA6	4.598e-05	-2.99	stimulated by retinoic acid 6
181959	ANGPTL4	0.00028895	-2.98	angiopoietin like 4
176983	HES1	0.00042292	-2.95	hes family bHLH transcription factor 1
119453	STC1	9.631e-05	-2.93	stanniocalcin 1
160257	DDIT4	0.00040288	-2.83	DNA damage inducible transcript 4
149192	CXCL1	0.00014383	-2.67	C-X-C motif chemokine ligand 1
143740	PGF	0.00064313	-2.55	placental growth factor
176899	CXCL8	0.00146757	-2.54	C-X-C motif chemokine ligand 8
190032	C3	0.00038464	-2.53	complement component 3
177633	GPSM3	0.00931226	-2.47	G-protein signaling modulator 3
184744	FBXO36	0.00587564	-2.42	F-box protein 36
137281	CAPZA1	0.00323858	-2.39	capping actin protein of muscle Z-line alpha subunit 1
105790	CTSS	0.0004979	-2.32	cathepsin S
141686	C1orf106	0.0007102	-2.32	chromosome 1 open reading frame 106
163975	RARRES3	0.00042278	-2.3	retinoic acid receptor responder 3
129040	NDN	0.00163681	-2.3	necdin, MAGE family member
113428	UBD	0.00313795	-2.29	ubiquitin D
129361	SLC16A3	0.00473615	-2.28	solute carrier family 16 member 3
185792	WFDC3	0.00021634	-2.27	WAP four-disulfide core domain 3
107957	METTL7A	0.00415785	-2.27	methyltransferase like 7A
152023	EBI3	0.003046	-2.25	Epstein-Barr virus induced 3
145013	ARFRP1	0.00142125	-2.25	ADP ribosylation factor related protein 1
206281	GCNT2	0.00058122	-2.23	glucosaminyl (N-acetyl) transferase 2, I-branching enzyme (I blood group)
206836	LIMS3	0.00015231	-2.22	LIM zinc finger domain containing 3
129345	KLRC3	9.066e-05	-2.21	killer cell lectin like receptor C3
127616	IFI6	0.00571938	-2.21	interferon alpha inducible protein 6
157725	PPP1R3C	0.00434013	-2.2	protein phosphatase 1 regulatory subunit 3C
117689	GLIPR1	0.00104391	-2.19	GLI pathogenesis related 1
151259	PDGFRA	0.00565714	-2.16	platelet derived growth factor receptor alpha
121323	SMARCE1	0.00174698	-2.15	SWI/SNF related, matrix associated, actin dependent regulator of chromatin, subfamily e, member 1
100837	GLT8D2	0.00389737	-2.15	glycosyltransferase 8 domain containing 2
142113	CARD6	0.00022111	-2.15	caspase recruitment domain family member 6
206570	IL3RA	0.00298532	-2.13	interleukin 3 receptor subunit alpha
173408	CXCL2	0.0006564	-2.13	C-X-C motif chemokine ligand 2
125771	RFX1	0.00109239	-2.12	regulatory factor X1
101059	LAMA4	0.00037763	-2.08	laminin subunit alpha 4
131117	SECISBP2L	0.00050911	-2.07	SECIS binding protein 2 like
177581	C1S	0.00152752	-2.03	complement component 1, s subcomponent
111550	HIST1H4K	0.00024686	-2	histone cluster 1, H4k
167384	SRRM2	0.00049659	2	serine/arginine repetitive matrix 2
128987	RUSC2	0.00250375	2.01	RUN and SH3 domain containing 2
142827	DUSP8	0.00039253	2.02	dual specificity phosphatase 8
129629	PAN2	0.00028602	2.05	PAN2 poly(A) specific ribonuclease subunit
186250	MAMDC2	0.00058242	2.05	MAM domain containing 2
130579	SPACA9	0.0002951	2.07	sperm acrosome associated 9
125187	TNNT2	0.00038966	2.08	troponin T2, cardiac type
171273	GPCPD1	0.00012042	2.08	glycerophosphocholine phosphodiesterase 1
172335	SEL1L3	0.00036422	2.12	SEL1L family member 3
101144	TRPC6	0.00698107	2.13	transient receptor potential cation channel subfamily C member 6
156624	REEP1	0.00025378	2.16	receptor accessory protein 1
120503	FIG4	0.00108837	2.25	FIG4 phosphoinositide 5-phosphatase
137055	MAP6	0.00018994	2.29	microtubule associated protein 6
146234	EHMT2	0.00318623	2.41	euchromatic histone lysine methyltransferase 2
110953	LRSAM1	0.00637533	2.43	leucine rich repeat and sterile alpha motif containing 1
152384	ADAMTSL4	7.295e-05	2.45	ADAMTS like 4
119769	LTBP1	0.00061335	2.62	latent transforming growth factor beta binding protein 1
10715781	MAP6	8.835e-05	3.2	microtubule associated protein 6
